# Supplementary material for: The Predictive Value of Aortic Calcification on Computed Tomography for Major Cardiovascular Events
Source: J Clin Med. 2024 Jul 10;13(14):4019. doi: 10.3390/jcm13144019 (PMC11277087; doi:10.3390/jcm13144019)
Supplement: Supplementary file 1 [file jcm-13-04019-s001.zip]

Archive with 1 entries (1 files):
- jcm-3061925-supplementary.pdf
